# Supplementary material for: Transcriptome Analysis of Cyanide-Treated Rice Seedlings: Insights into Gene Functional Classifications
Source: Life (Basel). 2022 Oct 26;12(11):1701. doi: 10.3390/life12111701 (PMC9694641; doi:10.3390/life12111701)
Supplement: Supplementary file 1 [file life-12-01701-s001.zip]

Archive with 1 entries (1 files):
- life-1987347-supplementary.pdf
